# Supplementary material for: Approaching national climate targets in China considering the challenge of regional inequality
Source: Nat Commun. 2023 Dec 15;14:8342. doi: 10.1038/s41467-023-44122-0 (PMC10724292; doi:10.1038/s41467-023-44122-0)
Supplement: Supplementary file 4 — Supplementary Data 1 [file 41467_2023_44122_MOESM4_ESM.xlsx]

## Sheet: Data
GDP	Beijing	Tianjin	Hebei	Shanxi	Inner Mongolia	Liaoning	Jilin	Heilongjiang	Shanghai	Jiangsu	Zhejiang	Anhui	Fujian	Jiangxi	Shandong	Henan	Hubei	Hunan	Guangdong	Guangxi	Hainan	Chongqing	Sichuan	Guizhou	Yunnan	Shaanxi	Gansu	Qinghai	Ningxia	Xinjiang
2003	5267.2	2257.8	6333.6	2854.3	2388.4	5906.3	2141	3609.7	6804	12442.9	9753.4	4307.8	4999.6	2812.7	10903.2	6942.4	4757.5	4660	15979.8	2798.2	714	2615.6	5346.2	1429	2633.4	2587.7	1399.9	385	442.6	1889.2
2004	6252.5	2621.1	7588.6	3496	2942.4	6469.8	2455.2	4134.7	8101.6	14823.1	11482.1	5129.1	5712.1	3398.1	13308.1	8411.2	5546.8	5542.6	18658.3	3305.1	802.7	3059.5	6304	1649.4	3136.4	3141.6	1653.6	443.7	519.9	2170.4
2005	7149.8	3158.6	8773.4	4079.4	3523.7	7260.8	2776.5	4756.4	9197.1	18121.3	13028.3	5675.9	6415.5	3941.2	15947.5	10243.5	6469.7	6369.9	21963	3742.1	884.9	3448.4	7195.9	1939.9	3497.7	3817.2	1864.6	499.4	579.9	2520.5
2006	8387	3538.2	10043	4713.6	4161.8	8390.3	3226.5	5329.8	10598.9	21240.8	15302.7	6500.3	7468.6	4696.8	18967.8	11977.9	7531.8	7431.6	25961.2	4417.8	1027.5	3900.3	8494.7	2264.1	4090.7	4595.6	2203	585.2	683.3	2957.3
2007	10425.5	4158.4	12152.9	5935.6	5166.9	10292.2	4080.3	6126.3	12878.7	25988.4	18640	7941.6	9325.6	5777.6	22718.1	14824.5	9451.4	9285.5	31742.6	5474.8	1234	4770.7	10562.1	2847.5	5077.4	5681.8	2675.1	720.1	877.6	3500
2008	11813.1	5182.4	14200.1	7223	6242.4	12137.7	4834.7	7134.2	14536.9	30945.5	21284.6	9517.7	10931.8	6934.2	27106.2	17735.9	11497.5	11307.4	36704.2	6455.4	1474.7	5899.5	12756.2	3504.5	6016.6	7177.8	3071.7	896.9	1139.2	4142.5
2009	12900.9	5709.6	15306.9	7147.6	7104.2	12815.7	5434.8	7218.9	15742.4	34471.7	22833.7	10864.7	12418.1	7630	29540.8	19181	13192.1	12772.8	39464.7	7112.9	1620.3	6651.2	14190.6	3856.7	6574.4	7997.8	3268.3	939.7	1266.7	4237
2010	14964	6830.8	18003.6	8903.9	8199.9	13896.3	6410.5	8308.3	17915.4	41383.9	27399.9	13249.8	15002.5	9383.2	33922.5	22655	16226.9	15574.3	45944.6	8552.4	2020.5	8065.3	17224.8	4519	7735.3	9845.2	3943.7	1144.2	1571.7	5360.2
2011	17188.8	8112.5	21384.7	10894.4	9458.1	16354.9	7734.6	9935	20009.7	48839.2	31854.8	16284.9	17917.7	11584.5	39064.9	26318.7	19942.5	18915	53072.8	10299.9	2463.8	10161.2	21050.9	5615.6	9523.1	12175.1	4816.9	1370.4	1931.8	6532
2012	19024.7	9043	23077.5	11683.1	10470.1	17848.6	8678	11015.8	21305.6	53701.9	34382.4	18341.7	20190.7	12807.7	42957.3	28961.9	22590.9	21207.2	57007.7	11303.6	2789.4	11595.4	23922.4	6742.2	11097.4	14142.4	5393.1	1528.5	2131	7411.8
2013	21134.6	9945.4	24259.6	11987.2	11392.4	19208.8	9427.9	11849.1	23204.1	59349.4	37334.6	20584	22503.8	14300.2	47344.3	31632.5	25378	23545.2	62503.4	12448.4	3115.9	13027.6	26518	7973.1	12825.5	15905.4	6014.5	1713.3	2327.7	8392.6
2014	22926	10640.6	25208.9	12094.7	12158.2	20025.7	9966.5	12170.8	25269.8	64830.5	40023.5	22519.7	24942.1	15667.8	50774.8	34574.8	28242.1	25881.3	68173	13587.8	3449	14623.8	28891.3	9173.1	14041.7	17402.5	6518.4	1847.7	2473.9	9264.5
2015	24779.1	10879.5	26398.4	11836.4	12949	20210.3	10018	11690	26887	71255.9	43507.7	23831.2	26819.5	16780.9	55288.8	37084.1	30344	28538.6	74732.4	14797.8	3734.2	16040.5	30342	10541	14960	17898.8	6556.6	2011	2579.4	9306.9
2016	27041.2	11477.2	28474.1	11946.4	13789.3	20392.5	10427	11895	29887	77350.9	47254	26307.7	29609.4	18388.6	58762.5	40249.3	33353	30853.5	82163.2	16116.6	4090.2	18023	33138.5	11792.4	16369	19045.8	6907.9	2258.2	2781.4	9630.8
2017	29883	12450.6	30640.8	14484.3	14898.1	21693	10922	12313	32925	85869.8	52403.1	29676.2	33842.4	20210.8	63012.1	44824.9	37235	33828.1	91648.7	17790.7	4497.5	20066.3	37905.1	13605.4	18486	21473.5	7336.7	2465.1	3200.3	11159.9
2018	33106	13362.9	32494.6	15958.1	16140.8	23510.5	11253.8	12846.5	36011.8	93207.6	58002.8	34010.9	38687.8	22716.5	66648.9	49935.9	42022	36329.7	99945.2	19627.8	4910.7	21588.8	42902.1	15353.2	20880.6	23941.9	8104.1	2748	3510.2	12809.4
2019	35445.1	14055.5	34978.6	16961.6	17212.5	24855.3	11726.8	13544.4	37987.6	98656.8	62462	36845.5	42326.6	24667.3	70540.5	53717.8	45429	39894.1	107987	21237.1	5330.8	23605.8	46363.8	16769.3	23223.8	25793.2	8718.3	2941.1	3748.5	13597.1
2020	36102.6	14083.7	36206.9	17651.9	17359.8	25115	12311.3	13698.5	38700.6	102719	64613.3	38680.6	43903.9	25691.5	73129	54997.1	43443.5	41781.5	110761	22156.7	5532.4	25002.8	48598.8	17826.6	24521.9	26181.9	9016.7	3005.9	3920.5	13797.6
Population	Beijing	Tianjin	Hebei	Shanxi	Inner Mongolia	Liaoning	Jilin	Heilongjiang	Shanghai	Jiangsu	Zhejiang	Anhui	Fujian	Jiangxi	Shandong	Henan	Hubei	Hunan	Guangdong	Guangxi	Hainan	Chongqing	Sichuan	Guizhou	Yunnan	Shaanxi	Gansu	Qinghai	Ningxia	Xinjiang
2003	1456	1011	6769	3314	2386	4210	2704	3815	1766	7458	4857	6163	3502	4254	9125	9667	5685	6663	8963	4857	811	2803	8176	3870	4376	3672	2537	534	580	1934
2004	1493	1024	6809	3335	2393	4217	2709	3817	1835	7523	4925	6228	3529	4284	9180	9717	5698	6698	9111	4889	818	2793	8090	3904	4415	3681	2541	539	588	1963
2005	1538	1043	6851	3355	2403	4221	2716	3820	1890	7588	4991	6120	3557	4311	9248	9380	5710	6326	9194	4660	828	2798	8212	3730	4450	3690	2545	543	596	2010
2006	1601	1075	6898	3375	2415	4271	2723	3823	1964	7656	5072	6110	3585	4339	9309	9392	5693	6342	9442	4719	836	2808	8169	3690	4483	3699	2547	548	604	2050
2007	1676	1115	6943	3393	2429	4298	2730	3824	2064	7723	5155	6118	3612	4368	9367	9360	5699	6355	9660	4768	845	2816	8127	3632	4514	3708	2548	552	610	2095
2008	1771	1176	6989	3411	2444	4315	2734	3825	2141	7762	5212	6135	3639	4400	9417	9429	5711	6380	9893	4816	854	2839	8138	3596	4543	3718	2551	554	618	2131
2009	1860	1228	7034	3427	2458	4341	2740	3826	2210	7810	5276	6131	3666	4432	9470	9487	5720	6406	10130	4856	864	2859	8185	3537	4571	3727	2555	557	625	2159
2010	1962	1299	7194	3574	2472	4375	2747	3833	2303	7869	5447	5957	3693	4462	9588	9405	5728	6570	10441	4610	869	2885	8045	3479	4602	3735	2560	563	633	2185
2011	2024	1341	7232	3562	2470	4379	2725	3782	2356	8023	5570	5972	3784	4474	9665	9461	5760	6581	10756	4655	890	2944	8064	3530	4620	3765	2552	568	648	2225
2012	2078	1378	7262	3548	2464	4375	2698	3724	2399	8120	5685	5978	3841	4475	9708	9532	5781	6590	11041	4694	910	2975	8085	3587	4631	3787	2550	571	659	2253
2013	2125	1410	7288	3535	2455	4365	2668	3666	2448	8192	5784	5988	3885	4476	9746	9573	5798	6600	11270	4731	920	3011	8109	3632	4641	3804	2537	571	666	2285
2014	2171	1429	7323	3528	2449	4358	2642	3608	2467	8281	5890	5997	3945	4480	9808	9645	5816	6611	11489	4770	936	3043	8139	3677	4653	3827	2531	576	678	2325
2015	2188	1439	7345	3519	2440	4338	2613	3529	2458	8315	5985	6011	3984	4485	9866	9701	5850	6615	11678	4811	945	3070	8196	3708	4663	3846	2523	577	684	2385
2016	2195	1443	7375	3514	2436	4327	2567	3463	2467	8381	6072	6033	4016	4496	9973	9778	5885	6625	11908	4857	957	3110	8251	3758	4677	3874	2520	582	695	2428
2017	2194	1410	7409	3510	2433	4312	2526	3399	2466	8423	6170	6057	4065	4511	10033	9829	5904	6633	12141	4907	972	3144	8289	3803	4693	3904	2522	586	705	2480
2018	2192	1383	7426	3502	2422	4291	2484	3327	2475	8446	6273	6076	4104	4513	10077	9864	5917	6635	12348	4947	982	3163	8321	3822	4703	3931	2515	587	710	2520
2019	2190	1385	7447	3497	2415	4277	2448	3255	2481	8469	6375	6092	4137	4516	10106	9901	5927	6640	12489	4982	995	3188	8351	3848	4714	3944	2509	590	717	2559
2020	2189	1387	7461	3492	2405	4259	2407	3185	2487	8475	6457	6103	4154	4519	10153	9937	5775	6644	12601	5013	1008	3205	8367	3856	4721	3953	2502	592	720	2585
Second Industrial proportion	Beijing	Tianjin	Hebei	Shanxi	Inner Mongolia	Liaoning	Jilin	Heilongjiang	Shanghai	Jiangsu	Zhejiang	Anhui	Fujian	Jiangxi	Shandong	Henan	Hubei	Hunan	Guangdong	Guangxi	Hainan	Chongqing	Sichuan	Guizhou	Yunnan	Shaanxi	Gansu	Qinghai	Ningxia	Xinjiang
2003	0.277	0.504	0.461	0.533	0.352	0.481	0.376	0.542	0.476	0.545	0.526	0.362	0.466	0.428	0.525	0.482	0.41	0.38	0.481	0.341	0.246	0.445	0.378	0.399	0.402	0.472	0.409	0.343	0.433	0.371
2004	0.284	0.514	0.457	0.553	0.354	0.457	0.368	0.549	0.478	0.562	0.537	0.36	0.479	0.443	0.551	0.485	0.41	0.385	0.493	0.348	0.249	0.455	0.387	0.404	0.404	0.479	0.411	0.348	0.447	0.409
2005	0.267	0.516	0.47	0.586	0.391	0.474	0.361	0.558	0.469	0.565	0.534	0.387	0.483	0.466	0.554	0.508	0.426	0.391	0.503	0.354	0.26	0.452	0.412	0.411	0.397	0.474	0.414	0.381	0.448	0.447
2006	0.247	0.518	0.475	0.594	0.414	0.484	0.34	0.562	0.465	0.565	0.542	0.408	0.486	0.498	0.557	0.527	0.434	0.408	0.507	0.363	0.284	0.48	0.431	0.421	0.409	0.494	0.441	0.39	0.471	0.477
2007	0.231	0.511	0.481	0.607	0.411	0.492	0.362	0.552	0.441	0.558	0.543	0.425	0.485	0.511	0.552	0.533	0.437	0.416	0.505	0.379	0.287	0.469	0.436	0.417	0.405	0.504	0.469	0.382	0.481	0.454
2008	0.214	0.513	0.492	0.608	0.409	0.517	0.37	0.552	0.428	0.551	0.541	0.441	0.493	0.507	0.55	0.548	0.441	0.431	0.505	0.382	0.28	0.449	0.452	0.41	0.412	0.511	0.466	0.391	0.49	0.481
2009	0.212	0.492	0.468	0.572	0.41	0.51	0.378	0.508	0.393	0.542	0.52	0.453	0.494	0.509	0.539	0.538	0.458	0.43	0.493	0.382	0.267	0.454	0.469	0.408	0.396	0.502	0.451	0.389	0.468	0.436
2010	0.216	0.477	0.47	0.601	0.417	0.517	0.388	0.499	0.415	0.528	0.516	0.483	0.514	0.542	0.523	0.537	0.477	0.452	0.499	0.405	0.262	0.449	0.481	0.403	0.422	0.515	0.484	0.388	0.467	0.463
2011	0.207	0.463	0.481	0.62	0.428	0.518	0.379	0.495	0.408	0.517	0.511	0.503	0.52	0.547	0.51	0.533	0.49	0.47	0.493	0.412	0.272	0.45	0.476	0.402	0.4	0.533	0.475	0.404	0.476	0.474
2012	0.203	0.457	0.473	0.587	0.435	0.498	0.382	0.463	0.384	0.506	0.496	0.504	0.521	0.538	0.495	0.519	0.494	0.468	0.48	0.398	0.268	0.458	0.469	0.403	0.402	0.538	0.462	0.406	0.466	0.449
2013	0.197	0.443	0.461	0.558	0.427	0.479	0.379	0.439	0.357	0.491	0.486	0.497	0.525	0.536	0.478	0.506	0.467	0.464	0.469	0.378	0.241	0.46	0.468	0.398	0.39	0.529	0.445	0.397	0.455	0.415
2014	0.193	0.434	0.455	0.527	0.421	0.451	0.382	0.4	0.342	0.479	0.489	0.488	0.528	0.526	0.465	0.496	0.461	0.457	0.468	0.379	0.24	0.463	0.453	0.391	0.383	0.52	0.433	0.387	0.45	0.413
2015	0.178	0.413	0.436	0.441	0.407	0.413	0.383	0.336	0.313	0.468	0.474	0.455	0.512	0.499	0.449	0.484	0.447	0.444	0.454	0.364	0.236	0.449	0.435	0.382	0.367	0.484	0.382	0.378	0.433	0.37
2016	0.173	0.381	0.433	0.428	0.405	0.386	0.374	0.31	0.287	0.453	0.456	0.438	0.496	0.475	0.435	0.472	0.436	0.419	0.432	0.349	0.221	0.431	0.406	0.379	0.351	0.468	0.36	0.384	0.424	0.358
2017	0.169	0.367	0.417	0.458	0.394	0.384	0.366	0.286	0.289	0.456	0.444	0.427	0.481	0.467	0.427	0.467	0.422	0.398	0.42	0.345	0.222	0.421	0.384	0.365	0.342	0.471	0.343	0.396	0.439	0.367
2018	0.165	0.362	0.397	0.443	0.393	0.385	0.36	0.275	0.288	0.452	0.436	0.414	0.487	0.444	0.413	0.441	0.418	0.383	0.414	0.341	0.214	0.41	0.374	0.359	0.348	0.468	0.341	0.398	0.424	0.364
2019	0.16	0.352	0.383	0.44	0.393	0.381	0.353	0.269	0.268	0.441	0.421	0.406	0.474	0.439	0.399	0.429	0.412	0.386	0.402	0.332	0.203	0.398	0.371	0.356	0.347	0.457	0.328	0.392	0.423	0.352
2020	0.158	0.341	0.376	0.435	0.396	0.374	0.351	0.254	0.266	0.431	0.409	0.405	0.463	0.431	0.391	0.416	0.392	0.381	0.392	0.321	0.191	0.4	0.362	0.348	0.338	0.434	0.316	0.38	0.41	0.344
Urbanization rate	Beijing	Tianjin	Hebei	Shanxi	Inner Mongolia	Liaoning	Jilin	Heilongjiang	Shanghai	Jiangsu	Zhejiang	Anhui	Fujian	Jiangxi	Shandong	Henan	Hubei	Hunan	Guangdong	Guangxi	Hainan	Chongqing	Sichuan	Guizhou	Yunnan	Shaanxi	Gansu	Qinghai	Ningxia	Xinjiang
2003	0.791	0.735	0.335	0.383	0.446	0.56	0.45	0.526	0.776	0.442	0.53	0.32	0.452	0.34	0.43	0.272	0.429	0.335	0.585	0.309	0.436	0.419	0.339	0.248	0.266	0.355	0.274	0.382	0.369	0.344
2004	0.795	0.752	0.358	0.396	0.459	0.56	0.452	0.528	0.812	0.482	0.54	0.335	0.463	0.356	0.442	0.289	0.437	0.355	0.596	0.319	0.445	0.435	0.353	0.263	0.281	0.364	0.286	0.386	0.406	0.352
2005	0.836	0.751	0.377	0.421	0.472	0.587	0.525	0.531	0.891	0.505	0.56	0.355	0.494	0.37	0.45	0.307	0.432	0.37	0.607	0.336	0.452	0.452	0.33	0.269	0.295	0.372	0.3	0.393	0.423	0.372
2006	0.843	0.757	0.388	0.43	0.486	0.59	0.53	0.535	0.887	0.519	0.565	0.371	0.504	0.387	0.461	0.325	0.438	0.387	0.63	0.346	0.461	0.467	0.343	0.275	0.305	0.391	0.311	0.393	0.43	0.379
2007	0.845	0.763	0.403	0.44	0.502	0.592	0.532	0.539	0.887	0.532	0.572	0.387	0.514	0.398	0.468	0.343	0.443	0.405	0.631	0.362	0.472	0.483	0.356	0.282	0.316	0.406	0.323	0.401	0.44	0.392
2008	0.849	0.772	0.419	0.451	0.517	0.601	0.532	0.554	0.886	0.543	0.576	0.405	0.53	0.414	0.476	0.36	0.452	0.422	0.634	0.382	0.48	0.5	0.374	0.291	0.33	0.421	0.336	0.409	0.45	0.396
2009	0.85	0.78	0.437	0.46	0.534	0.604	0.533	0.555	0.886	0.556	0.579	0.421	0.551	0.432	0.483	0.377	0.46	0.432	0.634	0.392	0.491	0.516	0.387	0.299	0.34	0.435	0.349	0.419	0.461	0.399
2010	0.86	0.796	0.445	0.481	0.555	0.621	0.534	0.557	0.893	0.606	0.616	0.43	0.571	0.441	0.497	0.385	0.497	0.433	0.662	0.4	0.498	0.53	0.402	0.338	0.347	0.458	0.361	0.447	0.479	0.43
2011	0.862	0.805	0.456	0.497	0.566	0.641	0.534	0.565	0.893	0.619	0.623	0.448	0.581	0.457	0.51	0.406	0.518	0.451	0.665	0.418	0.505	0.55	0.418	0.35	0.368	0.473	0.372	0.462	0.498	0.435
2012	0.862	0.816	0.468	0.513	0.577	0.657	0.537	0.569	0.893	0.63	0.632	0.465	0.596	0.475	0.524	0.424	0.535	0.467	0.674	0.435	0.516	0.57	0.435	0.364	0.393	0.5	0.388	0.474	0.507	0.44
2013	0.863	0.82	0.481	0.526	0.587	0.665	0.542	0.574	0.896	0.641	0.64	0.479	0.608	0.489	0.538	0.438	0.545	0.48	0.678	0.448	0.527	0.583	0.449	0.378	0.405	0.513	0.401	0.485	0.52	0.445
2014	0.864	0.823	0.493	0.538	0.595	0.671	0.548	0.58	0.896	0.652	0.649	0.492	0.618	0.502	0.55	0.452	0.557	0.493	0.68	0.46	0.538	0.596	0.463	0.4	0.417	0.526	0.417	0.498	0.536	0.461
2015	0.865	0.826	0.513	0.55	0.603	0.674	0.553	0.588	0.876	0.665	0.658	0.505	0.626	0.516	0.57	0.469	0.569	0.509	0.687	0.471	0.551	0.609	0.477	0.42	0.433	0.539	0.432	0.503	0.552	0.472
2016	0.865	0.829	0.533	0.562	0.612	0.674	0.56	0.592	0.879	0.677	0.67	0.52	0.636	0.531	0.59	0.485	0.581	0.528	0.692	0.481	0.568	0.626	0.492	0.442	0.45	0.553	0.447	0.516	0.563	0.484
2017	0.865	0.829	0.55	0.573	0.62	0.675	0.567	0.594	0.877	0.688	0.68	0.535	0.648	0.546	0.606	0.502	0.593	0.546	0.699	0.492	0.58	0.641	0.508	0.46	0.467	0.568	0.464	0.531	0.58	0.494
2018	0.865	0.832	0.564	0.584	0.627	0.681	0.575	0.601	0.881	0.696	0.689	0.547	0.658	0.56	0.612	0.517	0.603	0.56	0.707	0.502	0.591	0.655	0.523	0.475	0.478	0.581	0.477	0.545	0.589	0.509
2019	0.866	0.835	0.576	0.576	0.634	0.681	0.583	0.609	0.881	0.706	0.7	0.558	0.665	0.574	0.615	0.532	0.61	0.572	0.714	0.511	0.592	0.668	0.538	0.49	0.489	0.594	0.485	0.555	0.599	0.519
2020	0.871	0.851	0.589	0.608	0.654	0.705	0.579	0.613	0.88	0.734	0.714	0.576	0.686	0.59	0.637	0.548	0.638	0.584	0.722	0.53	0.607	0.687	0.553	0.511	0.508	0.617	0.502	0.571	0.618	0.527
